# Supplementary material for: Operative Costs and Anesthesia Exposure Time for Pediatric Glaucoma Surgeries
Source: J Mark Access Health Policy. 2026 Jun 3;14(2):34. doi: 10.3390/jmahp14020034 (PMC13302323; doi:10.3390/jmahp14020034)
Supplement: Supplementary file 1 [file jmahp-14-00034-s001.zip]

Archive with 1 entries (1 files):
- jmahp-3904243-supplementary.pdf
